# Supplementary material for: The Relationship between Central Visual Field Damage and Motor Vehicle Collisions in Primary Open-Angle Glaucoma Patients
Source: PLoS One. 2014 Dec 29;9(12):e115572. doi: 10.1371/journal.pone.0115572 (PMC4278721; doi:10.1371/journal.pone.0115572)
Supplement: S1 Data — Analyzed data (xlsx). (XLSX) [file pone.0115572.s002.xlsx]

## Sheet: Sheet1
age	gender(0male1female)	better eye VA	worse eye VA	how far	MVC(0no1yes)	avoid night	avoid rain	avoid fog	avoid highway	avoid high spped	avoid lane change	car distance	TD in each point	6	7	8	9	12	13	14	15	16	17	20	21	22	23	24	25	26	27	30	31	32	33	34	35	36	37	40	41	42	43	44	45	46	47	50	51
40	0	0	0	200	0	0	0	0	0	0	0	1		1	1	0	-4	1	0	-2	-6	-5	-2	-1	0	-1	-2	-3	-4	-5	-4	0	0	3	-1	-1	-4	-3	-1	1	1	-1	-2	-3	-2	-5	-3	1	2
41	0	0	0	100	0	0	0	0	0	1	0	1		3	3	1	2	2	2	2	-1	2	2	2	2	1	2	0	2	1	1	3	3	2	2	2	2	1	0	3	4	3	2	1	3	3	-1	1	3
42	0	0	0.0457575	0	0	0	0	0	0	1	0	1		1	-6	-2	0	0	-3	-13	-9	-1	0	0	-1	-7	-4	-5	-3	0	0	1	-1	-4	-2	-8	-8	-3	2	-1	-2	-3	-1	-1	-5	-6	1	1	-1
42	0	0	0	0	0	0	1	0	0	1	0	0		2	-5	-1	-1	0	-3	-6	-6	-2	0	3	-3	-1	-1	-5	-2	2	2	0	-3	-3	-1	-4	0	4	1	-1	0	-1	-1	-3	2	2	1	-2	0
43	0	0	0	10	0	0	0	0	0	1	0	1		-4	-3	-4	-7	-2	-3	-3	-7	-6	-7	-6	0	-1	-1	-1	-8	-15	-23	-2	-3	-2	-2	-3	-8	-25	-28	-1	-2	-2	-1	-2	-6	-21	-22	-3	-1
43	1	0	0	30	0	0	0	0	0	1	0	1		1	0	1	-1	0	1	-4	-2	-1	0	1	2	0	-1	0	-2	-1	0	1	0	0	2	0	-2	-1	-1	-2	1	1	1	0	0	-1	-2	-1	0
43	1	0	0	5	0	0	0	0	0	1	0	0		-1	-1	-2	-1	-4	-6	-34	-34	-13	0	-3	-5	-6	-3	-4	-33	-13	-4	-20	-12	-35	-2	-1	-34	-32	-16	-3	-12	-24	0	-7	-34	-32	-17	-1	-2
43	0	0	0	1	1	0	0	0	0	1	0	1		1	3	-1	-1	2	1	-3	-15	-13	-8	0	1	1	1	-7	-3	1	-2	0	0	1	0	-1	-7	-3	-1	1	0	1	1	0	-5	-3	2	1	1
43	1	0	0	200	0	0	0	0	0	1	0	1		4	3	4	4	3	3	1	3	4	3	3	3	2	2	2	4	3	3	3	3	1	2	3	3	2	4	3	3	2	3	2	4	4	5	3	2
44	0	0	0	0	0	0	0	0	0	0	0	0		3	2	0	2	2	3	0	0	0	2	1	1	3	0	-2	-1	0	3	1	0	0	0	0	1	0	2	3	0	1	0	0	1	1	0	1	1
44	0	0	0	72	0	0	0	0	0	1	0	0		3	3	3	2	2	3	3	2	3	3	4	4	4	2	3	3	4	4	4	4	4	3	2	4	4	4	4	4	3	3	2	3	4	3	3	4
44	0	0	0	40	0	0	0	0	0	0	0	0		-1	-4	-7	-25	-1	-1	-2	-34	-32	-31	-3	-2	-2	-2	-34	-33	-32	-28	-2	-2	-1	-1	-35	-34	-32	-20	1	0	0	1	-26	-34	-21	-19	-1	-2
45	0	0	0	0	0	0	0	0	0	0	0	0		1	0	2	-2	2	4	-6	-2	1	1	-8	-1	2	-1	0	0	2	5	-3	0	3	2	1	1	1	4	1	2	3	2	2	2	1	1	2	2
45	0	0	0	0	0	0	0	0	0	0	0	0		-2	-1	3	2	0	1	1	3	1	1	0	3	1	1	0	1	2	1	1	0	0	2	2	1	1	3	2	0	1	1	2	1	2	2	1	1
45	0	0	0	300	1	0	0	0	0	1	0	1		2	3	3	3	3	2	2	2	2	2	2	3	2	2	2	3	3	3	3	2	3	2	2	3	3	4	2	2	3	3	4	2	2	4	2	2
46	0	0	0	50	0	0	0	0	0	1	0	0		-3	-4	1	-1	-3	-1	-1	-2	1	-1	-3	-5	-4	0	-1	0	-1	-2	0	-3	-3	0	-1	-2	-3	-2	-9	-2	0	1	0	-3	-4	-7	-5	-2
46	0	0	0	10	0	0	0	0	0	0	0	0		-1	-3	-3	0	2	-3	-2	-3	0	1	0	0	-3	-2	-2	-2	1	0	-2	-1	-1	-2	-1	-2	0	0	-1	-1	-2	-2	0	-1	0	2	1	-3
46	1	0	0	400	0	0	0	0	0	1	0	0		-6	-3	-3	-3	-3	-2	-2	-5	-1	-2	-1	-2	0	-2	-3	-1	-3	0	-3	-2	-2	0	-2	-2	-3	0	-2	-1	-1	1	-1	-3	-2	0	-4	-1
46	1	0	0	90	0	0	0	0	0	1	1	0		4	3	3	1	3	4	3	3	3	1	3	3	3	4	3	4	3	3	3	2	3	3	2	3	2	3	3	3	3	3	3	3	2	2	3	2
46	1	0	0	250	1	0	0	0	0	1	0	1		1	-3	-4	-6	-3	-4	-4	-6	-4	-5	0	-2	-4	-3	-6	-5	-5	-5	-3	-4	-5	-4	-6	-4	-6	-5	-3	-4	-4	-4	-4	-5	-5	-7	-2	-3
46	0	0	0	5	1	0	0	0	0	0	0	0		2	1	1	3	0	1	-6	1	0	2	-3	0	-1	1	4	2	1	0	2	0	0	1	1	0	-1	1	-1	0	0	1	1	-2	3	4	0	2
46	1	0	0	15	1	0	0	0	1	0	0	0		-6	-10	-8	-2	-3	-5	-4	-1	-5	-8	-4	-4	-4	0	-1	-2	-2	0	-4	-2	-2	0	-1	-2	-2	0	-3	-4	-3	-1	-1	-1	0	-3	-3	-2
47	0	0	0	300	1	0	0	0	0	0	0	0		-2	-2	-1	-2	-3	-6	-34	-15	-1	0	0	-1	-1	0	-9	-1	1	-1	-2	-2	-1	-1	-4	-2	1	0	-2	-6	-3	-3	-4	-4	-3	-1	-1	-3
47	0	0	0	100	0	0	0	0	0	0	0	0		0	-1	-1	1	2	1	3	0	1	1	0	1	1	0	0	1	1	2	1	1	1	0	0	0	0	-1	2	2	2	1	1	-1	1	1	2	2
47	0	0	0	10	0	0	0	0	0	0	0	0		-5	-1	-2	-2	-1	-1	0	-3	-2	-4	-4	-1	-2	0	0	-3	-3	-5	-3	-2	0	1	0	-3	-2	-6	-3	-1	-2	-2	-2	-6	-3	-5	-2	0
47	0	0	0	70	1	0	0	0	0	1	0	1		-2	-2	-2	-2	-1	-4	-34	-5	-3	-2	0	-1	-3	-5	-3	-4	-2	-1	0	-1	-2	-3	-2	-4	-2	-2	0	0	-2	-2	-2	-2	-1	-1	0	0
48	1	0	0	10	0	1	0	0	0	1	0	0		-2	-1	1	2	-3	-1	-34	-2	-1	0	-1	-1	-2	-1	1	-1	0	2	1	-1	0	1	1	0	1	1	0	-3	-2	0	0	1	2	0	-2	0
48	1	0	0	0	0	0	0	1	1	1	0	0		-3	0	-3	1	-2	-2	-5	-4	-2	0	-2	-2	-2	0	-3	-2	0	3	1	0	0	-1	1	0	1	1	-1	0	2	2	1	-1	0	1	0	-2
48	0	0	0	30	0	0	0	0	0	1	0	1		0	0	0	1	1	1	0	2	1	0	2	1	2	2	1	3	1	1	3	2	2	3	3	3	3	0	4	1	2	2	3	1	2	1	4	4
48	0	0	0	400	1	0	0	0	0	0	0	0		-3	1	2	-3	-6	-6	-10	-34	-7	-8	-3	-1	-5	-1	-23	-33	-11	-13	-4	-5	-2	0	-1	-34	-24	-12	-2	-6	-4	-1	-1	-34	-30	-14	-3	-2
48	1	0	0	1	0	1	1	1	1	1	1	1		-12	-17	-15	-8	0	-4	-3	-3	-1	-3	-1	-2	-3	-3	-5	-2	-2	1	0	-1	-1	1	-3	-4	-1	1	-3	-2	-2	0	-1	0	3	0	-1	1
49	0	0	0	600	0	1	0	0	0	1	0	1		-2	-2	-2	-1	-1	-4	-4	-2	-2	-1	-3	-2	-4	-1	-2	-4	-2	-1	-2	-2	-3	-1	-1	-2	-1	0	-2	-3	-2	-2	-1	-3	-1	-1	-2	-2
49	0	0	0	50	0	0	0	0	0	1	0	1		-2	1	-3	-8	0	-1	-6	-33	0	2	-3	0	1	1	-2	1	2	-1	0	-1	-1	0	0	0	0	1	-1	0	-1	-1	-1	-1	0	0	-1	0
49	0	0	0	100	1	0	0	0	0	0	0	1		2	1	1	0	1	1	2	-3	0	-2	1	1	3	2	1	0	-1	-1	1	0	0	2	0	0	0	-1	1	0	0	1	1	0	-1	0	1	0
49	0	0	0	160	0	1	0	0	0	0	0	0		3	2	3	2	5	3	1	-3	-3	-5	1	0	1	0	1	-2	-2	2	0	1	0	2	1	-2	1	5	-1	0	1	3	0	-2	-1	1	6	1
50	0	0	0	130	0	0	0	0	0	1	0	1		2	2	3	2	1	1	1	2	2	1	1	1	-1	-1	1	2	2	2	1	0	-2	0	2	2	2	3	1	-1	-2	0	1	1	3	4	0	-2
50	0	0	0	0	0	0	0	0	0	0	0	0		1	1	-1	-1	2	4	2	-1	2	4	3	2	2	2	-2	0	5	2	2	3	1	1	0	3	3	3	-1	3	0	2	-1	1	5	3	5	1
50	0	0	0	100	0	0	0	0	0	1	0	0		-1	-1	-1	-1	0	-2	-2	-1	-1	-1	-1	-1	0	0	-4	-2	-1	0	-1	0	0	-1	-1	-1	-1	0	-1	-2	-1	-1	0	0	0	0	-3	-2
50	1	0	0	100	0	0	0	0	0	1	0	1		2	2	-1	1	1	1	2	1	1	2	2	3	3	3	3	3	3	2	2	1	3	1	0	3	3	1	3	2	4	2	3	2	3	3	2	4
50	0	0	0	10	1	1	1	1	0	1	0	0		2	1	0	2	3	3	-1	-12	-7	-2	2	1	0	0	-6	-11	-4	-1	2	1	0	0	0	-32	-14	1	1	1	0	-1	1	-11	-12	-9	2	2
51	0	0	0	0	0	0	0	0	0	0	0	0		0	-1	-1	1	1	1	-21	-11	0	1	-1	-1	-1	-2	1	-2	1	-2	1	0	-2	-2	-1	-2	-1	1	1	-1	-1	0	-2	-4	-1	-4	3	0
51	0	0	0	5	0	1	1	0	0	1	0	0		-4	-6	-3	-17	-7	-5	-34	-33	-32	-30	-9	-6	-6	-3	-8	-9	-31	-29	-9	-9	-3	-4	-7	-9	-32	-29	-8	-7	-6	-5	-3	-8	-30	-29	-7	-8
51	0	0	0	1000	1	0	0	0	0	0	0	1		0	-4	-4	-1	-1	0	-20	-1	-1	-2	0	-1	1	2	-2	2	2	2	0	-1	1	2	1	2	2	2	1	1	0	1	2	3	1	1	1	0
52	1	0	0	0	0	0	0	0	0	1	0	1		2	4	4	4	2	1	2	-12	0	3	3	2	2	1	1	1	2	4	1	2	2	3	2	1	2	3	4	0	2	4	2	2	0	2	5	1
52	0	0	0	12	0	1	1	0	1	1	0	0		-3	0	-3	-8	-32	-33	-34	-31	-20	-19	-3	-33	-34	0	-19	-31	-31	-13	-10	-8	-27	-3	-3	-33	-24	-19	-7	-5	-34	0	-3	-15	-12	-11	-5	-12
52	0	0	0	100	0	0	0	0	0	1	0	0		2	2	2	2	2	2	2	0	2	3	2	1	1	2	2	2	3	3	2	0	1	1	3	2	3	4	2	1	1	2	3	2	2	3	2	2
52	0	0	0	20	0	0	0	0	0	0	0	0		1	3	1	1	0	-1	1	2	2	2	1	1	2	1	1	0	2	3	2	-1	0	1	2	1	2	-1	-2	2	2	1	2	1	0	3	1	2
53	1	0	0.0457575	100	1	0	0	0	0	0	0	0		0	0	-3	-3	-2	-1	-28	-2	-2	-1	-2	-1	-1	-3	-2	-1	1	-3	-5	-3	-1	-2	-3	-4	-2	-1	-6	-3	-1	-1	-2	-3	-2	-2	-4	-3
54	1	0	0	20	0	0	0	1	1	1	0	1		-1	2	2	1	0	1	2	1	0	-2	-2	-1	0	0	-1	-2	-1	1	-1	-2	-2	1	1	-1	1	2	-1	-2	-2	1	0	-1	-1	0	0	-1
54	0	0	0	1	0	1	1	0	0	0	0	0		0	2	-1	2	-1	0	1	0	3	2	1	0	1	0	-1	1	2	2	2	1	1	0	2	1	1	3	1	1	1	1	1	0	2	4	1	-1
54	0	0	0	20	1	0	0	0	0	0	0	0		-1	-2	0	0	0	0	-23	-1	4	4	3	2	3	1	0	2	3	3	1	2	1	1	1	-1	1	2	1	-1	-1	1	0	1	0	2	1	1
54	1	0	0	100	1	0	0	0	0	0	0	0		0	2	3	-1	2	2	-34	-7	-1	1	2	2	1	2	1	-1	1	1	2	0	0	2	1	0	1	2	2	2	2	2	1	1	2	2	2	2
55	0	0	0	0	0	0	0	0	0	1	0	1		2	2	0	2	2	3	1	-1	0	0	2	3	3	2	0	0	0	2	5	-1	0	2	0	-1	1	2	2	1	2	1	0	0	1	1	1	1
55	0	0	0	50	0	0	0	0	0	0	0	0		-1	1	1	3	-1	-1	-3	1	1	3	-1	1	1	2	0	1	2	1	2	1	2	2	1	0	2	4	3	2	1	1	0	0	0	0	3	1
55	1	0	0	20	0	1	0	0	0	1	0	0		0	1	1	0	-1	1	-2	2	2	3	-1	-1	1	0	1	1	3	2	-1	-1	-1	1	2	3	3	3	0	0	-2	1	2	0	0	1	1	0
55	0	0	0	50	0	0	1	0	0	1	0	1		2	-1	1	-1	1	0	-4	-9	2	-1	-1	-2	0	1	1	1	-2	-5	-5	0	0	1	0	1	-3	0	-2	0	0	1	-1	-1	0	-1	0	1
55	0	0	0	500	1	0	0	0	0	0	0	1		2	1	1	1	4	4	0	-13	-1	1	3	3	4	1	-12	-3	-1	2	3	3	2	2	0	-4	-2	1	4	3	4	2	1	-1	0	2	4	4
55	1	0	0	8	0	0	0	0	1	1	0	1		-4	-4	-6	-7	-2	-3	-3	-20	-10	-12	-3	-2	-3	-3	-11	-16	-10	-8	-5	-4	-1	-3	-7	-11	-11	-15	-4	-3	-2	-4	-5	-11	-16	-23	-5	-4
56	1	0	0	0	0	0	0	0	0	0	0	0		-1	-1	0	0	2	1	0	0	1	-1	0	0	1	1	0	1	0	-1	-1	0	0	0	0	1	-2	-5	-2	-1	1	0	0	1	-1	-2	1	0
56	1	0	0	0	0	1	0	0	0	0	0	0		1	0	1	0	0	-1	-27	-23	2	1	1	-2	-2	0	-1	1	0	3	-1	0	-13	0	-8	0	2	3	0	-2	-6	1	0	-1	1	1	0	-1
56	0	0	0	400	0	0	0	0	0	1	0	1		1	2	0	0	1	1	1	2	0	2	2	1	2	0	2	1	3	3	3	2	1	1	0	1	2	2	4	3	2	2	1	2	2	2	3	3
56	0	0	0	50	1	0	0	0	0	0	0	0		0	-4	-2	0	-3	-2	-7	-31	-5	-5	-3	-5	-11	-4	-14	-5	-4	-4	-6	-10	-4	-4	-6	-10	-4	-3	-7	-6	-4	-3	-5	-7	-5	-4	-7	-6
57	0	0	0	200	0	0	0	0	0	1	0	1		0	0	0	3	1	1	-1	-3	2	1	1	1	1	0	1	-2	2	1	3	2	0	2	2	0	0	1	0	0	-1	2	0	-3	0	1	1	0
57	0	0	0	240	0	0	0	0	0	0	0	0		1	1	1	2	2	1	-4	-2	3	2	2	1	3	4	3	2	2	2	2	0	2	2	3	2	0	-1	0	0	1	1	2	2	2	3	0	-1
57	0	0	0	100	1	0	0	0	0	1	0	0		-1	0	3	1	0	-1	0	0	0	2	-1	-1	1	0	0	1	2	2	-2	0	1	0	0	1	2	2	1	0	-1	0	1	1	2	3	0	0
58	0	0	0	1	0	0	0	0	0	0	0	0		-1	-1	0	-3	-1	-1	-33	-6	-1	0	-2	-1	-1	-1	-2	-2	-1	-2	-1	-1	0	1	0	0	-1	-1	-1	-1	-1	1	2	0	1	-2	-3	-2
58	0	0	0	10	0	0	0	0	0	0	0	0		1	0	2	-1	0	-6	-2	0	3	1	0	-2	-7	-3	0	-1	0	3	-1	-3	-2	0	2	1	2	0	-2	0	-2	-2	4	0	2	2	1	0
58	1	0	0	10	0	1	0	0	0	0	0	0		1	0	-1	0	-1	-1	0	-9	-9	-4	1	0	0	1	-4	-6	-6	-2	2	1	1	0	-3	-5	-3	-2	1	0	2	1	0	-3	-3	-3	2	1
58	1	0	0.0457575	1	1	1	1	0	0	1	0	1		0	0	-1	-1	1	0	-20	-5	-1	-4	3	2	4	1	-5	-2	-1	-3	2	2	2	1	0	-1	0	-2	3	2	1	1	2	-1	-4	-6	3	1
59	0	0	0.0457575	15	0	0	0	0	0	1	0	1		-1	-1	0	0	-1	-2	-17	-21	-1	-2	2	-1	-4	-3	-7	-2	-2	-1	0	-1	-2	-1	-3	-6	-4	-2	0	0	-1	0	-2	-3	-3	-2	0	-1
59	1	0	0	30	0	0	0	0	0	1	0	1		1	2	1	-1	3	2	-2	-5	-7	-2	1	2	0	-1	-5	-9	-8	-5	2	2	0	-1	-3	-11	-9	-4	2	1	-1	-1	-3	-2	-3	-1	2	1
59	0	0	0	0	0	0	0	0	0	0	0	0		0	0	1	1	-2	-4	-5	-5	0	0	-4	-2	-1	0	1	-1	0	4	-2	0	0	1	0	1	0	1	0	-1	0	1	0	-3	-3	1	-4	-1
59	1	0	0	10	0	0	0	0	0	1	0	1		0	0	-1	-1	-3	-7	-33	-2	1	0	-1	-5	-5	-4	-1	0	1	-1	-1	-7	-4	-5	-1	-1	0	-1	-1	0	0	0	1	0	0	0	-1	2
59	1	0	0	100	0	1	0	0	0	0	0	0		2	2	3	2	1	2	3	3	2	0	2	3	2	3	2	4	0	-1	2	1	1	3	3	3	3	1	1	1	2	3	3	2	3	0	1	0
59	0	0	0.154902	5	0	0	0	0	0	0	0	0		3	0	12	2	0	-2	-2	-33	2	1	2	0	-2	-1	1	-1	2	3	1	-1	-2	-4	2	1	0	2	1	-1	0	0	1	2	2	3	1	-1
59	0	0	0	50	1	1	1	0	0	1	0	1		-2	-2	1	-1	-2	-3	-2	-3	0	1	-1	-1	-2	-1	0	-2	0	0	1	-1	0	1	0	0	-2	4	1	0	1	0	1	-1	-1	1	2	0
60	1	0	0	20	0	0	1	0	0	0	0	0		-1	-1	-1	0	-1	-2	-3	-2	0	0	-1	-3	-2	-4	-2	-1	0	1	-1	-2	-2	-2	-1	-2	0	1	0	-1	-3	-2	0	-2	-1	0	-1	-1
60	1	0	0	1	0	1	1	1	0	0	0	0		0	0	1	0	-1	0	-3	0	-2	-2	0	-1	-7	-2	-1	-2	-2	6	-2	-3	-4	-1	0	-1	-2	0	-2	0	-1	-2	-2	1	0	2	-1	-2
60	1	0.0457575	0.154902	70	0	0	0	0	0	1	0	0		-11	-6	-6	-6	-2	-5	-4	-33	-9	-13	-2	-4	-4	-3	-3	-5	-12	-9	-2	-2	-4	-4	-2	-5	-6	-7	-2	-4	-4	-3	-4	-6	-7	-6	-2	-3
60	1	0	0	0	0	0	0	0	0	0	0	0		-4	-3	-3	-3	0	-2	-12	0	0	1	3	1	0	1	-1	0	3	2	1	-1	0	1	-1	0	2	3	4	-3	-1	2	1	-1	-1	1	0	1
60	0	0	0	30	0	0	0	0	0	0	0	1		0	-3	-4	-3	0	-2	-5	-33	-4	-2	0	-2	-3	-2	-2	-17	-13	-17	-3	-5	-3	0	0	-14	-20	-13	-4	-6	-4	-1	-3	-11	-22	-20	-4	-3
60	0	0	0	0	0	0	0	0	0	1	0	0		1	0	1	0	1	1	-5	-1	1	0	3	0	2	0	0	1	1	2	2	-1	0	1	1	0	1	1	1	-1	-1	1	1	1	1	0	0	1
60	0	0	0	1200	0	0	0	0	0	0	0	0		2	1	-5	-5	2	2	-1	-2	-3	-4	-1	1	1	0	-3	-4	-6	-6	0	-2	-3	0	-1	-2	-3	-7	1	-1	0	-1	-1	-3	-7	-7	1	1
60	0	0	0	150	0	1	1	0	0	0	0	1		1	2	1	0	1	1	0	-4	-5	-5	1	0	2	2	-4	-5	-3	-1	2	2	2	2	-2	-5	-5	-5	2	2	2	3	-4	-10	-3	-6	1	2
60	1	0	0	200	0	0	0	0	1	1	0	0		-1	-3	-1	0	0	0	-1	-1	0	-2	0	0	2	1	1	1	-1	-1	0	0	0	1	2	-1	-2	-2	-1	1	1	2	1	-1	-1	-3	1	0
60	0	0	0	500	1	0	0	0	0	1	0	1		1	3	2	-1	0	-1	-2	-3	0	1	0	-1	2	-1	2	1	1	-1	1	0	-1	1	1	2	0	-1	0	0	0	2	0	1	-1	0	0	0
61	0	0	0	150	0	0	0	0	0	1	0	1		0	0	1	-1	1	0	0	-6	-4	-1	1	0	1	-1	-8	-4	-1	-1	-3	-1	0	-2	-25	-5	-2	-1	-7	-2	0	-2	-1	-5	-4	-2	-7	-4
61	0	0	0.0457575	20	0	0	0	0	0	1	0	1		-1	-3	-4	-2	-2	-3	-5	-10	-1	-2	1	0	1	1	1	-2	0	0	0	-1	-1	-1	0	-1	-1	0	-1	-1	-1	0	0	0	0	0	-2	-1
61	0	0	0	10	0	0	0	0	0	1	0	1		2	1	1	0	2	2	0	-31	-1	-2	2	1	3	0	-7	-8	-3	-1	1	0	2	1	-4	-7	-5	-1	-1	2	3	1	-3	-3	-2	0	2	3
61	1	0	0	20	0	0	0	0	0	1	0	1		-1	-1	-1	-3	1	-2	-5	-6	-1	0	1	0	0	-3	-3	-3	-1	0	1	0	0	1	-2	-6	-2	-1	2	1	-1	1	-1	-1	0	-3	2	1
61	0	0	0	10	1	0	0	0	0	1	0	1		5	1	3	6	2	2	-1	-11	-1	3	3	3	2	0	0	2	1	4	2	1	1	2	0	0	0	2	3	1	1	0	0	1	0	2	2	5
61	0	0	0	100	1	0	0	0	0	0	1	0		1	1	1	1	1	0	2	2	0	2	0	-1	0	1	1	1	2	0	1	0	-1	1	1	-2	0	1	0	-1	-1	0	0	-2	0	1	0	-3
61	0	0	0	10	1	0	0	0	0	0	0	0		-3	-2	-3	-8	-3	-1	-33	-25	-7	-7	-1	-1	-3	-2	-4	-8	-6	-3	0	-2	-2	-2	-3	-33	-6	-4	1	0	-2	-2	-1	-31	-8	-16	2	1
61	0	0	0	20	0	1	1	1	0	0	0	0		2	1	2	3	1	0	1	2	2	2	3	1	0	0	0	-1	2	4	3	2	0	1	0	-1	2	2	3	1	-1	0	0	-1	0	3	2	0
62	0	0	0	1	0	0	0	0	0	1	1	0		1	1	1	2	2	1	-3	-1	4	2	0	0	-1	0	3	1	3	2	-1	2	1	2	4	3	4	3	-1	0	1	3	4	3	5	4	-1	2
62	1	0	0	50	0	1	1	0	0	1	0	0		3	1	2	3	3	3	0	0	3	3	3	3	2	1	0	1	2	3	4	3	1	2	0	2	2	1	4	3	2	2	1	1	1	2	3	3
62	0	0	0	100	0	0	0	0	0	0	1	0		2	3	3	2	2	2	3	1	2	3	3	3	3	3	3	2	3	4	3	3	2	2	3	2	3	2	2	3	3	3	3	2	3	3	2	3
62	0	0	0.0457575	0	0	1	0	0	0	0	0	0		-2	-1	-2	-2	0	-2	-1	-22	-10	-2	-1	0	0	-1	-3	-14	-10	-9	0	-2	0	-2	0	-3	-14	-5	1	-3	-1	0	0	-5	-7	-15	-3	-1
62	1	0	0	70	1	1	1	1	1	1	1	1		1	-1	-1	0	1	1			1	-1	1	1	0	-1	-1	1	-1	-1	0	1	1	1	1	1	-2	-3	1	1	1	1	1	0	-2	-1	0	0
62	1	0	0	2	1	1	0	1	1	1	1	0		0	-1	-5	-3	0	-2	-1	-31	-4	-3	-1	0	-1	-1	-1	-7	-3	-2	0	-1	-2	-2	-2	-4	-3	-1	0	-1	-3	-2	-2	-2	-1	-1	0	-1
62	0	0	0	30	0	1	1	1	0	0	0	1		-3	-2	-2	1	-2	-1	-4	-2	0	-3	-2	-1	-1	-3	-1	-2	0	0	0	-2	-3	0	-1	-2	-2	-1	1	-2	-3	0	0	-2	-2	-3	-1	1
63	1	0	0	60	0	1	0	1	0	1	0	1		1	0	2	1	1	1	-1	0	1	1	-1	1	1	1	1	0	1	1	1	1	1	2	1	1	0	-1	2	0	0	1	1	0	-1	-4	1	2
63	0	0	0	16	1	0	0	0	0	0	0	0		-2	-4	-3	-4	-5	-4	-6	-6	-4	-3	-1	-2	-1	-1	0	1	-3	0	-1	-4	-3	-1	-1	-1	-1	-1	-2	-2	-2	-2	-1	-2	-4	-3	-2	-4
63	0	0	0	20	1	1	0	0	0	0	0	0		-1	1	0	0	1	1	0	-1	0	2	1	0	2	-1	-1	1	1	1	1	1	1	1	-1	0	0	-1	1	1	2	2	0	0	-1	-2	1	0
63	0	0	0	40	0	0	0	0	0	1	0	1		0	1	-2	-1	1	0	3	-13	-1	-1	2	3	1	2	1	-1	-1	-2	0	1	1	1	-1	1	0	4	3	0	0	0	0	-1	1	1	6	3
63	0	0	0	0	0	0	0	0	1	1	0	0		0	-2	-6	-5	1	0	1	-14	-26	-6	0	0	1	-1	-6	-32	-6	-6	-2	-1	-1	-1	-3	-18	-15	-11	1	-1	0	0	1	-10	-15	-6	0	1
63	0	0	0	2	1	1	0	0	0	0	0	1		-2	-2	-2	0	-19	-1	-1	0	2	-2	-6	-3	-3	-2	0	1	-1	-3	-8	-7	-7	-2	-1	-1	-1	-1	-6	-4	-5	-2	0	0	1	-2	-6	-6
64	1	0	0.0457575	250	1	0	0	0	0	1	0	0		0	0	-2	-1	-1	-1	-3	1	1	-1	-2	-1	-2	0	0	0	1	0	-1	-1	0	1	1	0	-1	1	0	-1	1	2	-1	1	1	1	-1	0
64	0	0	0	300	0	1	0	0	0	0	0	1		4	3	1	2	4	4	3	1	2	2	5	4	3	4	1	1	1	2	3	4	4	5	1	2	3	3	3	2	1	2	1	3	3	4	5	6
64	0	0	0	0	0	0	0	0	0	0	0	1		2	0	0	4	-1	0	-6	-1	-1	1	0	0	-1	-2	0	-1	0	0	1	0	-1	0	-2	0	-2	0	2	1	0	0	-1	0	0	5	3	0
64	1	0	0	40	0	1	1	1	1	0	0	0		2	-4	-1	0	3	1	-2	-4	-2	0	2	1	0	0	-1	1	1	0	2	1	0	2	0	-1	1	1	4	0	0	1	-1	-1	0	0	4	1
64	1	0	0	80	0	1	0	1	0	1	0	0		-2	0	0	0	1	0	0	-4	2	1	0	1	0	-1	-4	0	1	-1	0	1	-1	-1	-4	-2	-1	0	0	1	-1	-1	-28	-2	-2	-4	2	1
64	0	0	0	400	0	1	0	0	0	1	0	1		-29	-31	-30	-30	-17	-15	-17	-11	-25	-29	-2	-22	-14	-1	-3	-22	-27	-27	0	-6	-14	1	0	-2	-24	-28	1	1	1	1	-16	-19	-18	-3	0	1
64	0	0	0	42	0	0	0	0	0	1	0	1		2	2	1	0	1	1	2	3	2	2	0	2	2	2	4	4	3	-2	1	3	3	3	5	4	0	0	2	2	2	2	3	2	0	-5	2	2
64	1	0.09691	0.154902	30	0	0	0	0	1	1	0	1		0	-1	-4	-2	-1	1	-3	-2	-2	-4	-1	0	-2	-3	-4	-4	-4	-6	-2	-2	-5	-4	-7	-4	-4	-5	-1	-3	-2	-2	-8	-5	-3	-2	-2	-1
64	0	0	0	200	0	0	0	0	0	0	0	1		-2	-1	0	2	1	-1	-6	-25	2	2	1	1	-1	0	-1	0	1	1	2	1	0	1	1	1	1	2	3	2	0	-1	0	1	1	2	1	3
64	1	0	0	100	0	0	0	0	0	0	0	0		-8	-1	-3	-2	-1	-5	-3	1	1	2	-1	-1	-2	0	2	1	2	3	0	-1	-3	-1	0	0	2	0	0	0	-1	1	2	1	1	0	2	1
65	0	0	0	90	0	0	0	0	0	1	0	0		0	1	2	1	-2	-6	-30	-33	-14	-2	-5	-7	-2	-3	-33	-2	-30	-24	-7	-7	-1	0	-3	-16	-22	-26	-8	-6	-3	0	-2	-11	-31	-21	-6	-4
65	0	0.0457575	0.0457575	40	0	0	0	0	0	0	0	0		-3	-6	1	0	-3	-3	-3	-2	1	-2	-7	-1	0	1	2	0	0	1	-4	0	1	2	2	1	1	2	-2	0	1	2	1	2	0	1	0	0
65	0	0	0	120	0	0	0	0	0	0	0	0		1	3	2	2	-1	3	5	1	1	4	2	-1	1	3	1	2	2	5	0	0	1	3	2	1	1	2	2	0	3	1	2	0	2	-1	2	4
65	0	0	0	30	0	1	1	0	0	1	0	1		0	0	2	2	2	0	-1	-18	2	2	3	2	1	2	0	1	2	2	2	1	2	2	0	-4	1	0	1	0	0	2	0	-2	0	-2	1	1
65	0	0	0	30	0	0	0	0	0	1	0	1		0	3	3	1	2	3	-1	-33	3	3	2	3	3	3	-23	1	2	2	0	1	3	1	-16	-1	-1	2	1	2	2	3	-17	1	1	2	-1	0
65	0	0	0	10	0	0	0	0	0	1	0	1		-1	0	2	2	2	3	2	2	-1	0	2	3	2	2	3	-1	2	3	1	3	2	3	3	1	0	2	3	1	2	2	3	2	0	3	1	3
65	1	0	0	40	0	0	0	0	0	0	0	0		2	2	1	1	1	1	2	1	1	1	1	1	2	2	2	0	1	1	1	2	2	2	2	1	1	1	-1	1	2	2	2	1	1	0	1	1
65	0	0	0	400	1	0	0	0	0	1	0	1		1	0	1	1	2	1	1	-3	0	-2	1	1	1	1	-1	1	1	-1	1	-1	1	1	1	0	-1	0	1	0	2	1	1	-1	-2	0	2	1
65	0	0	0	20	0	0	0	0	0	1	0	1		0	0	-2	-2	-1	-1	-1	-1	-1	-2	-3	-3	-1	0	-1	-1	-2	-6	-1	-4	-3	0	-1	-2	-1	-6	-3	-3	-3	-1	-3	-3	-4	-4	0	-2
65	0	0	0.09691	3	0	0	1	0	0	1	0	0		-2	-2	1	2	-1	-3	-10	-2	-2	-2	-1	-1	-1	4	3	1	1	4	-1	-1	-2	0	1	0	2	0	-2	0	-5	-4	0	2	0	3	2	-3
66	0	0	0	10	1	0	0	0	0	1	0	1		-3	-2	1	2	1	-2	-2	-21	3	1	-2	1	-2	-1	-4	-4	-1	-4	-3	-3	-1	1	0	-3	-4	-3	-3	-4	-4	0	0	0	0	-5	-13	-1
66	0	0	0	10	0	0	0	0	0	0	0	0		0	0	-1	-1	1	0	-3	-3	-2	-3	1	1	3	-2	-2	-1	-3	-5	1	0	-2	-1	0	-1	-3	-1	0	1	0	0	0	-2	-4	-5	2	2
66	0	0	0	35	0	0	0	0	0	0	0	0		-1	0	-1	0	-2	-3	-3	-3	0	-1	-3	-2	-1	-2	-1	-2	0	0	-3	-3	-1	-1	-1	-1	0	2	-3	-3	-3	0	0	-2	-1	-2	0	-2
66	0	0	0	50	0	0	0	0	0	0	0	1		2	3	2	2	2	3	1	1	2	3	2	2	2	0	-3	5	3	4	3	2	0	0	0	4	5	5	3	0	4	4	1	4	5	6	3	3
66	0	0	0	30	0	0	0	0	0	0	0	0		0	0	-3	-4	3	2	0	-6	-4	-3	2	2	2	-1	-26	-5	-5	-3	1	2	2	-1	-2	-3	-2	-5	2	1	1	-1	-4	-1	-4	-3	2	1
66	1	0	0	150	0	0	1	0	0	1	0	0		2	3	3	2	2	2	3	3	3	2	2	2	2	3	2	3	2	2	3	3	2	2	3	3	3	2	4	3	1	2	2	1	2	3	4	3
66	0	0	0	300	1	0	0	0	0	1	0	0		0	0	-5	-7	2	1	-1	-8	-2	-5	1	1	0	0	-3	-2	-1	-1	0	-2	-1	0	-2	-6	-2	0	0	0	0	0	-2	-5	-2	0	-2	0
66	1	0	0	0	1	1	0	1	0	0	0	1		4	4	3	2	2	3	-33	-12	3	2	4	2	0	2	0	1	5	2	2	0	0	2	0	0	2	4	0	3	1	0	0	1	2	2	3	1
67	0	0	0.09691	15	0	0	0	0	0	0	0	0		0	0	-1	0	0	0	0	0	0	0	0	0	-2	-1	-2	0	0	0	0	0	0	0	0	0	0	0	-3	0	-1	-1	-3	-2	0	1	0	0
67	0	0	0	140	0	0	0	0	0	0	1	0		3	4	4	4	3	3	3	3	4	3	3	3	2	1	2	3	1	2	2	3	2	2	1	2	0	2	2	2	2	2	1	1	1	2	2	1
67	1	0	0	30	0	0	0	0	0	1	0	1		1	1	-1	0	0	0	1	2	1	-1	1	0	-1	1	2	2	0	1	1	1	0	1	1	2	0	1	2	1	0	1	1	-1	1	2	1	1
67	1	0	0	90	0	1	0	0	0	0	1	0		0	1	1	1	0	1	1	1	5	2	-1	1	2	2	3	4	3	3	-1	-1	2	3	3	4	4	2	0	1	2	3	3	2	4	4	1	1
67	1	0	0	100	0	0	0	0	0	1	0	0		-4	-4	-29	-30	-2	-1	-21	-33	-31	-29	-1	0	-9	-1	-30	-14	-25	-28	1	-2	-4	-16	-34	-30	-31	-28	-2	0	-1	-3	-4	-3	-2	-3	0	0
67	0	0	0	50	0	1	0	0	0	1	0	1		1	2	2	3	3	2	2	1	3	4	3	3	2	2	1	3	4	3	1	2	2	1	2	1	3	4	1	2	2	2	1	-2	1	1	2	2
68	0	0	0	50	0	0	0	0	0	1	1	1		3	4	3	3	3	3	1	2	2	4	4	3	2	3	3	3	4	4	4	2	1	3	2	2	4	4	3	3	2	3	3	2	3	2	2	2
68	0	0	0.0457575	100	0	0	0	0	0	1	1	0		-2	-2	-7	-7	-2	-3	-2	-8	-7	-6	-3	-1	-1	-2	-5	-5	-8	-12	-4	-2	-3	-3	-4	-7	-13	-14	-2	-3	-4	-2	-4	-11	-11	-9	-1	-1
68	0	0	0.0457575	250	0	0	0	0	0	1	0	1		2	2	1	2	2	1	1	0	2	3	2	1	0	1	0	3	3	2	2	1	1	1	0	2	2	1	2	1	0	2	2	1	0	0	2	1
68	1	0	0	20	0	0	0	0	0	1	0	0		1	0	1	2	1	1	-1	0	2	3	2	2	3	2	3	3	3	3	3	3	2	1	3	3	3	4	3	2	2	2	1	3	3	4	2	2
68	0	0	0	100	0	1	0	0	0	0	0	1		0	-2	2	0	0	0	-7	-24	-2	0	-1	-2	-2	0	-4	-5	-1	0	-1	-1	-3	-2	-1	-2	-1	0	-2	-4	-3	-1	0	-2	0	0	-3	-2
68	0	0	0.0457575	600	1	0	0	0	0	0	0	0		1	1	2	2	1	-1	1	1	1	3	1	1	2	1	-1	1	3	3	2	1	1	1	1	1	2	3	2	1	2	1	2	1	2	2	1	1
68	0	0	0	150	1	0	0	0	0	1	0	1		-3	-2	1	1	-2	-5	-33	-3	0	1	-3	-17	-33	-12	-3	0	-1	0	-1	-15	-33	-3	-2	0	-1	-1	-3	-5	-33	-3	-1	-2	-2	-2	-2	-4
68	1	0	0.0457575	10	1	1	0	0	0	0	0	0		0	2	0	-1	-1	-4	-26	-1	-1	-1	0	-1	-2	-2	-2	-1	-4	-4	-2	-1	-1	-1	-1	-2	-5	-4	-1	-2	-2	-2	-1	-2	-6	-8	-1	-3
68	0	0	0	70	0	0	0	0	0	1	0	1		0	0	-1	1	-2	0	1	1	1	1	0	-1	-1	0	1	2	-1	1	0	-2	-1	-1	1	0	0	0	1	-1	-2	-3	-23	-32	-27	-22	1	-1
68	0	0	0	7	1	0	0	0	0	1	0	1		0	2	3	1	0	-2	-5	-3	1	0	1	0	-3	-3	-2	-1	0	0	2	1	0	0	0	-1	0	0	2	1	0	0	0	1	1	1	2	1
68	1	0	0	90	1	0	0	0	0	0	0	0		1	2	1	-1	2	2	-2	-2	-4	-2	3	2	3	2	0	-1	-2	-4	3	3	3	2	0	-1	-5	-5	3	3	3	2	-2	-2	-2	-6	3	3
68	1	0	0	10	0	1	0	0	1	0	0	1		1	1	1	0	1	0	1	-3	-1	0	1	0	2	2	0	-1	-2	0	2	2	2	3	1	0	0	1	2	2	2	1	0	1	1	1	2	1
69	0	0	0	300	0	0	0	0	0	1	0	1		0	0	-3	-2	1	-1	-1	-26	-3	-1	1	1	0	0	-13	-4	-3	-4	1	1	0	1	-1	-2	-2	-5	2	0	1	1	-6	-4	-2	-3	2	2
69	1	0	0	20	0	0	0	0	0	0	0	1		-4	-4	-8	-15	-4	-5	-31	-4	-3	-21	-6	-4	-8	-3	-2	-3	-16	-6	-4	-5	-6	-4	-4	-8	-6	-16	-5	-4	-4	-3	-8	-7	-9	-6	-6	-7
69	1	0	0	50	0	0	0	1	1	1	0	0		-5	-2	0	-30	-5	0	-4	-32	-23	-15	-1	-3	-2	-2	-10	-32	-19	-21	-3	-3	-3	1	-19	-27	-17	-21	-3	-1	-3	-1	-5	-24	-24	-24	-5	0
69	0	0	0	15	0	0	0	0	0	1	0	1		0	-1	-2	-2	-3	-2	-2	-2	-2	-2	-4	-4	-2	-2	-2	-2	-1	0	-5	-5	-2	0	0	-2	-2	-1	-1	-3	-1	-1	-1	-1	-2	0	-3	-2
69	1	0	0	25	0	0	0	0	0	0	0	1		1	2	1	0	3	2	2	1	3	1	3	3	4	4	1	2	-2	1	4	3	2	2	0	1	-1	0	3	1	1	1	0	0	0	-1	3	3
69	0	0	0	10	0	0	0	0	0	1	0	1		-5	-2	-2	1	-28	-20	-33	-32	-1	-4	-20	-28	-9	-2	-1	-2	-4	-5	-23	-24	-4	-1	-1	-1	-2	-8	-15	-18	-17	-2	1	-2	-2	-6	-14	-14
69	1	0	0	30	0	0	0	0	0	0	0	0		4	4	4	3	3	4	4	1	3	3	3	2	3	2	2	4	4	4	4	3	3	3	1	2	4	4	5	4	4	4	-1	2	4	3	4	4
69	0	0	0	200	0	0	0	0	0	1	0	1		0	-2	-2	2	0	0	-1	-26	3	3	1	2	2	2	0	1	2	1	1	2	1	2	1	0	2	2	1	2	2	1	0	2	2	2	2	3
69	0	0	0	40	0	0	0	0	0	1	0	1		1	2	2	1	1	0	0	1	1	2	1	-1	0	1	1	0	1	2	-1	0	0	1	2	1	1	2	0	-1	-1	1	1	0	0	2	-1	1
69	0	0	0	160	0	1	1	0	0	0	1	0		3	4	4	4	2	4	3	4	4	4	3	3	4	4	2	5	7	5	4	3	2	4	3	4	4	5	3	2	3	2	2	3	4	4	2	2
69	1	0	0	30	0	0	0	0	0	0	0	1		1	2	3	0	0	1	-1	-3	-2	0	2	2	1	0	1	0	-1	-3	3	3	2	-1	1	-2	-2	-2	2	3	2	-1	0	-2	-1	-3	3	3
69	1	0	0	40	0	0	0	0	1	0	0	0		1	-1	0	1	1	1	-6	-6	-2	1	1	1	-1	0	-4	1	2	2	0	1	0	1	1	2	2	3	1	2	0	1	2	1	1	2	2	2
69	0	0	0	50	0	0	0	0	0	1	0	1		-3	-4	-1	1	-2	0	-2	-4	-1	-1	-4	0	-3	-3	-3	-1	0	-4	1	0	-5	-3	-4	-1	-2	-4	0	4	-1	-3	-32	0	0	-1	1	2
69	0	0	0	0	1	0	0	0	0	1	0	0		-1	0	2	-2	-1	-2	-6	-4	-1	0	0	-4	-3	-1	-1	-2	-2	-2	1	-1	-1	0	0	-1	-3	-1	2	0	0	1	0	-3	-1	0	2	1
69	0	0	0	200	1	0	0	0	0	0	0	0		-8	-4	-2	1	-4	-4	-1	1	1	1	-8	-6	-3	0	1	0	1	1	-4	-3	-1	0	1	1	1	0	-2	-4	-1	0	0	-1	-1	0	-1	-3
70	0	0	0	10	0	0	1	0	0	1	0	0		2	3	2	3	1	2	2	1	3	2	2	2	0	0	1	2	3	3	3	2	-1	-2	0	1	1	3	1	0	-1	-1	1	1	2	2	1	-1
70	1	0	0.09691	35	0	0	0	0	0	1	0	0		0	1	1	1	2	0	2	1	0	1	0	2	2	1	1	1	2	1	2	3	3	2	1	2	0	0	2	3	3	1	3	2	1	2	4	3
70	1	0	0.0457575	20	0	1	0	1	1	1	0	1		0	1	2	1	0	-1	-1	-1	1	-1	0	1	0	-1	0	-2	-3	-2	-1	-1	1	1	-1	-1	-3	-2	0	0	0	1	0	-1	-2	-2	0	1
70	0	0	0.0457575	30	0	1	1	1	0	0	0	0		-2	-7	-3	-1	0	-3	-3	-32	-5	0	-1	0	-1	-2	-4	-6	-1	0	0	0	0	0	-2	-2	-2	0	0	1	1	1	0	0	-2	0	1	0
70	0	0	0	300	0	0	0	0	0	1	0	1		-1	1	1	0	1	2	-33	-3	0	-1	-3	0	-1	-2	-3	0	-1	1	-3	-2	-4	-1	-1	0	-2	-1	-3	-2	-3	-1	0	-1	0	0	1	-1
70	1	0	0	0	0	0	0	0	0	0	0	0		-1	1	2	2	1	2	1	3	2	0	1	3	3	1	2	2	1	1	1	2	1	1	1	2	1	0	2	1	0	0	1	0	0	-3	1	1
70	1	0	0	40	0	1	1	1	0	0	0	0		0	0	-2	-1	1	0	-2	-2	-4	-1	-1	1	1	0	-1	-3	-2	-1	1	1	1	-2	0	-1	-3	-1	1	0	2	0	1	0	-4	-1	1	1
70	0	0	0.0457575	20	0	0	1	0	0	1	0	0		1	1	2	1	1	3	1	2	1	2	1	2	2	1	1	2	3	1	2	1	-2	1	1	4	2	2	2	2	2	3	1	3	3	3	2	1
70	0	0	0	200	0	1	0	1	0	1	0	0		0	0	-1	0	-3	-4	-33	0	-2	0	-1	-3	-5	-2	1	1	0	-1	-2	-2	-1	-1	0	-1	-2	-1	-4	-4	-2	0	-1	-2	-2	-2	-1	-1
70	0	0	0	50	0	1	0	0	0	0	0	0		-2	-3	1	1	-1	-1	-33	-29	-1	1	-1	-5	-7	-2	-6	-8	-2	0	-2	-3	-3	-2	-19	-32	-4	-4	-3	-4	-4	-3	-3	-5	-4	-4	-3	-2
70	0	0	0	30	0	0	0	0	0	1	0	1		-2	-1	-3	-3	0	-1	0	-8	0	0	4	2	0	0	-2	0	0	-1	-1	4	2	2	0	-1	-1	2	1	-1	0	0	0	-2	-2	-1	-4	-1
70	0	0	0.09691	100	0	0	1	0	0	0	1	1		3	1	0	-1	3	3	2	0	-2	0	2	2	2	1	0	-1	0	1	0	0	0	1	0	-1	0	1	1	2	1	-1	0	0	0	0	0	1
71	1	0	0.154902	30	0	1	0	0	1	0	0	0		0	-4	-3	-3	-1	-4	-7	-6	-4	-3	0	-1	-6	-4	-3	-6	-4	-1	0	-2	-4	-5	-3	-4	-6	-2	-1	-2	-5	-4	-4	-6	-5	-3	-1	-2
71	0	0	0.154902	100	0	1	0	0	0	1	1	1		-6	-5	-4	-4	-6	-7	-33	-32	-4	-1	-6	-8	-17	-8	-5	-10	-3	-3	-6	-9	-28	-5	-3	-6	-6	-5	-7	-11	-19	-2	-2	-3	-7	-9	-6	-7
71	1	0	0	20	0	1	0	0	1	1	0	0		-2	-1	-2	-8	-3	-2	-5	-20	-2	-8	0	-1	-2	-4	-6	-4	-7	-13	-1	-1	-2	-2	-5	-4	-10	-13	-1	-2	-3	-2	-4	-2	-7	-13	-1	-2
71	0	0.0457575	0.154902	100	0	0	1	0	0	1	1	1		2	1	1	1	1	1	0	-1	-12	0	1	0	2	-1	-2	-22	-19	-1	2	1	1	-1	-13	-18	-29	-22	2	1	1	1	-1	-4	-4	-17	1	0
71	0	0	0	20	0	0	0	0	0	1	0	0		0	1	2	1	2	0	2	2	1	0	1	2	2	2	2	1	0	-1	-1	0	0	2	1	0	-1	-4	3	3	1	3	2	0	1	0	1	3
71	1	0	0	0	0	0	0	0	0	1	0	1		-2	-1	0	-1	-3	0	-33	-32	0	-2	-3	-2	-1	-3	-1	0	0	1	-2	-2	-3	-2	-2	-2	-1	-1	-5	-2	-2	0	-1	-1	0	-2	-2	-3
71	1	0	0.09691	7	1	1	1	1	1	1	1	1		-6	-3	-5	-5	-4	-3	-27	-32	-6	-6	-3	0	-1	-3	-3	-6	-7	-12	-1	-1	-3	-2	-4	-5	-7	-7	-3	-2	-2	-4	-7	-8	-8	-6	-2	3
71	0	0	0	50	0	1	0	0	1	0	0	0		-1	0	0	0	-8	-1	1	1	1	-1	-16	0	1	1	2	2	3	2	-3	0	1	2	3	1	1	3	-3	-2	0	2	2	1	2	0	-1	0
71	1	0.0457575	0.154902	10	0	1	0	1	0	0	1	0		-3	-10	-2	-3	-2	-5	-7	-5	-3	-2	-2	-3	-2	0	-2	-2	0	-1	-5	-3	-3	-1	0	0	0	-2	-5	-2	-2	-1	0	-1	-2	-3	-5	-3
72	0	0.0457575	0.154902	10	0	0	0	0	0	0	0	0		0	1	1	1	0	0	0	-1	0	0	1	0	-1	0	0	-1	-1	0	1	0	0	0	-1	0	0	1	1	0	1	1	0	1	1	1	1	0
72	1	0	0	10	0	0	0	0	0	0	0	0		-2	-2	-3	-3	-3	-1	-3	-4	-3	-5	-1	-1	-1	-1	-2	-3	-2	-3	-5	-3	-1	-1	-2	-4	-3	-1	-2	-5	-2	-1	0	-4	-3	-4	-5	-4
72	0	0	0	50	0	0	0	0	0	1	0	1		1	2	2	2	3	3	3	2	2	1	3	3	2	1	0	1	-1	-3	3	2	1	2	0	1	0	-3	4	3	1	2	2	0	-3	-1	4	3
72	1	0.09691	0.154902	20	0	1	1	0	0	0	0	0		-2	-1	-1	-5	-3	-2	-3	-17	-5	-4	-1	-2	-3	-2	-8	-5	-6	-5	-1	-2	-2	-1	-8	-10	-7	-10	-1	-2	-1	-1	-3	-11	-8	-10	-1	-3
72	0	0	0	50	1	0	0	0	0	0	0	1		-1	-3	1	3	-3	-2	-1	1	1	-1	-3	-3	-3	0	1	-1	-3	-1	-2	-3	-1	1	1	0	1	2	-2	-3	-2	1	1	-1	-2	-1	-2	-3
72	0	0	0.0457575	250	1	0	0	0	0	0	0	0		1	1	0	1	0	-1	-1	-5	-2	0	0	-1	-1	0	-1	2	-1	1	-1	-3	-1	0	-1	-1	0	1	0	-2	-1	-1	0	-1	-1	0	1	-1
73	0	0	0	20	0	1	1	0	0	1	0	1		0	1	-1	0	-1	0	-1	-3	-1	-4	-2	-2	1	1	-2	-1	-2	-1	-2	-1	-2	-5	-1	-1	-3	-3	-1	-2	-1	-5	-2	-1	-2	0	-2	-2
73	0	0	0	200	0	0	1	1	0	1	0	1		-1	-1	-1	-1	0	0	-2	-1	-2	0	-1	0	0	-1	0	-1	0	1	-1	-2	-1	-2	0	-1	0	2	0	-2	-3	-1	-1	-1	-3	0	0	-1
73	0	0	0	300	0	1	0	0	0	0	0	0		-3	-1	-2	-15	0	-2	0	-12	-31	-24	-2	0	0	0	-11	-25	-27	-22	-2	0	-1	0	-7	-26	-21	-24	0	0	-2	-4	-1	-19	-17	-22	2	2
73	0	0	0	40	0	0	0	0	0	0	1	0		0	1	1	1	0	-2	0	2	3	3	3	3	2	4	2	3	2	3	4	4	3	3	1	2	3	3	3	3	2	3	3	3	1	3	3	3
73	1	0	0	40	0	1	1	1	1	1	0	0		-4	-2	-2	-3	-3	-2	-1	-4	-3	-4	-1	-2	0	0	-2	-3	-3	-6	-1	-1	-3	-2	-3	-4	-6	-5	0	-3	-1	0	-2	-3	-3	-5	0	0
73	0	0	0	30	0	1	1	0	1	1	0	1		1	1	0	0	0	-1	0	-1	-2	-5	1	0	0	-2	-2	-5	-5	-1	0	-1	-1	-3	-2	-4	-4	-2	0	-1	-2	-1	-1	-3	-4	-2	0	0
73	0	0	0	240	0	0	0	0	0	0	0	0		-4	-4	-5	-2	-5	-4	-2	-2	-4	-1	-19	-2	-1	-1	-1	-2	-2	-3	-17	-4	-1	0	0	-1	-4	-9	-4	-4	-2	0	-1	-2	-4	-7	-2	-1
73	1	0	0	100	1	0	0	1	0	1	0	1		-2	-5	-4	-7	-1	-2	-32	-16	-6	-9	-3	0	-3	1	-32	-8	-9	-13	0	-2	-11	0	-33	-8	-9	-13	1	-7	-13	-2	-7	-32	-6	-7	0	-5
73	0	0.0457575	0.0457575	200	0	0	0	0	0	1	0	0		1	2	2	1	1	0	-22	-1	2	2	2	0	-2	-2	1	5	3	2	1	0	0	1	0	1	-1	2	0	-2	-1	0	1	0	2	2	0	-2
74	0	0	0.0457575	300	0	0	0	0	1	0	0	1		1	-3	-2	1	1	1	1	0	1	0	-1	1	0	-1	-1	0	-2	-1	-1	0	-1	-2	0	0	-3	-1	1	1	0	0	1	0	0	-2	1	1
74	0	0	0	30	0	1	1	1	1	1	0	1		-3	-1	-1	-4	-1	-1	-4	-24	-6	-5	-2	-3	-4	-4	-14	-14	-15	-6	-1	-2	-3	-4	-4	-26	-6	-5	0	-1	-2	-2	-7	-8	-9	-8	0	0
74	0	0	0	15	0	1	0	0	0	1	1	1		0	0	1	-1	0	0	-1	-2	-3	-5	0	-1	-1	0	-2	-5	-4	-5	0	-1	-3	0	-1	-1	-5	-7	-2	-2	-3	-1	-2	-2	-3	-7	-1	-3
74	0	0	0	100	0	0	0	0	0	0	0	0		0	0	-3	-3	1	-1	-1	-2	-4	-4	2	2	0	-1	-1	-2	-2	-7	2	1	-1	0	0	-1	-4	-4	2	1	0	0	0	-2	-2	-5	1	1
75	1	0	0	20	0	1	0	0	1	1	0	1		0	1	1	-1	1	0	3	2	1	1	-2	0	3	2	1	1	0	-1	-1	0	0	1	2	0	0	0	-2	-2	-2	0	2	1	-1	-3	-2	0
75	0	0	0	20	0	0	0	0	1	1	1	1		-4	-1	-2	-3	-1	-2	-1	-3	-7	-6	-1	-1	-1	0	-2	-7	-6	-4	-1	-1	-1	0	-1	-9	-13	-26	-2	-2	-1	1	0	-4	-8	-8	-2	-3
75	1	0	0	20	0	0	0	0	0	0	0	0		-2	0	0	-1	0	-1	-4	-1	-2	-2	-2	-1	-1	0	0	0	1	1	-1	-1	0	1	1	1	1	-1	-1	-1	-1	-2	0	0	0	0	0	-1
75	0	0	0.0457575	100	0	0	0	0	0	1	0	0		0	0	-1	-1	-2	-3	-1	-1	-1	-1	1	0	1	0	-4	0	-5	-3	2	2	2	0	-1	-2	-3	-4	2	3	2	0	-3	-2	-3	-3	1	2
75	0	0	0	250	0	0	0	0	0	0	0	0		-2	0	2	0	-2	-5	-5	-32	1	0	-1	-2	-4	-7	-2	0	1	2	-1	-4	-4	-3	-2	-1	1	2	-1	-3	-4	-2	0	0	1	2	-1	-2
75	0	0	0	30	0	0	0	0	1	1	0	0		-2	1	3	3	0	0	2	3	3	3	1	0	2	2	3	1	3	3	2	1	0	2	3	2	3	4	3	2	2	3	3	2	2	3	3	2
75	0	0	0	200	0	0	0	0	0	0	0	0		2	1	3	2	-1	2	2	2	3	1	1	0	2	2	2	2	2	2	2	2	2	2	2	1	0	2	3	2	2	2	2	3	3	3	3	2
75	0	0	0	100	0	1	0	1	0	1	0	1		1	2	0	0	1	0	-9	-3	-1	1	1	0	-1	0	-5	0	1	-1	-1	-1	-2	0	-7	-3	0	1	0	-2	-4	-2	-7	-3	-1	0	1	0
75	0	0	0	600	1	0	0	0	0	1	1	1		1	2	1	-1	0	-1	-1	-3	2	3	1	0	0	0	-1	0	2	1	0	-1	0	0	0	-1	0	-1	1	-1	1	0	-1	-1	-2	1	1	0
75	1	0.154902	0.154902	100	0	1	0	1	1	1	1	1		-7	-7	-11	-11	-5	-4	-3	-4	-5	-7	-10	-4	-5	-3	-5	-5	-9	-11	-12	-5	-5	-4	-6	-4	-7	-9	-7	-9	-5	-4	-4	-6	-11	-12	-21	-3
76	0	0	0	30	0	1	1	0	0	1	0	1		3	1	0	0	3	3	2	0	-2	-1	3	3	2	1	0	-1	-5	-2	1	2	0	1	0	0	-2	-3	2	1	0	1	-17	-1	-1	-1	1	0
76	0	0	0	10	0	1	1	1	1	1	1	1		1	1	1	0	0	2	0	0	1	2	2	1	2	1	1	1	2	2	2	2	2	1	1	-1	0	1	2	1	0	1	0	-1	-1	-1	1	1
76	0	0	0	80	1	1	1	1	0	1	1	1		0	-2	-5	-2	0	0	-3	-4	-2	-3	-1	-1	1	0	-6	-3	-5	-6	-2	-2	-2	-3	-30	-8	-9	-4	0	-1	0	-2	-32	-25	-26	-6	1	1
76	1	0	0.0457575	120	0	1	1	0	0	1	0	1		-3	-2	-5	-18	-1	-2	-4	-7	-4	-6	-1	-2	-2	-3	-8	-5	-4	-4	-2	-4	-3	-2	-6	-7	-15	-4	-31	-23	-9	-5	-4	-20	-16	-9	-30	-5
77	0	0.09691	0.154902	70	0	1	1	1	0	0	0	1		-4	-18	-20	-17	-6	-9	-33	-32	-30	-29	-7	-9	-30	-14	-32	-31	-29	-27	-7	-9	-31	-34	-33	-32	-30	-28	-6	-8	-20	-5	-33	-32	-30	-28	-4	-7
77	0	0	0	100	0	1	1	1	0	1	1	1		0	2	1	0	1	0	-1	-3	0	1	1	0	1	1	-1	-1	0	1	1	0	-1	1	0	0	0	1	1	-2	0	1	0	-2	0	1	2	2
78	0	0	0	100	0	1	0	0	0	0	0	0		0	1	1	0	0	-1	-3	-31	1	1	1	0	-3	1	3	0	-1	0	1	-1	-2	1	3	2	-1	1	1	0	-2	0	3	3	0	1	0	0
78	0	0	0	80	0	1	1	1	1	1	1	1		0	0	0	1	0	-4	-6	-17	-2	-1	-1	-1	-3	1	0	-3	-1	-2	-5	-2	-4	-1	1	-1	-4	-6	0	-3	-1	-1	1	-1	0	-4	1	-4
78	0	0	0.0457575	10	1	0	0	0	0	0	0	0		-4	-6	-7	-8	-2	-6	-20	-32	-25	-24	-2	-3	-7	-20	-30	-31	-29	-19	-4	-4	-33	-11	-33	-32	-26	-27	-1	-3	-33	-5	-33	-32	-19	-27	0	-2
78	1	0	0	5	1	0	0	0	0	0	0	0		2	0	-1	0	2	2	-1	-1	-1	1	2	1	2	1	0	-1	0	-2	0	2	2	1	0	0	0	0	1	0	2	1	0	1	0	-2	1	1
78	0	0	0	0	0	0	0	0	0	0	0	0		0	-1	1	0	0	-3	-32	-5	1	-1	0	-1	-2	-2	-1	-3	-2	-4	-2	-2	-2	-1	0	-2	-4	-1	0	0	-2	-2	0	1	-2	-1	-1	-2
78	0	0	0	50	0	0	0	0	0	0	0	0		0	1	1	0	0	1	1	0	0	1	0	0	-1	0	0	0	0	-2	0	0	-1	-1	1	0	0	-3	-1	-3	-2	-3	-5	-1	-2	-1	-1	-2
79	0	0	0	10	0	0	0	0	0	0	0	1		-2	0	-2	-3	1	0	-2	-2	-3	-2	-2	0	0	0	-1	-1	-3	1	-3	-1	-2	-1	-1	-3	-2	0	-1	1	-1	0	0	-3	-3	-2	-1	1
79	0	0	0.0457575	12	0	1	1	1	1	1	1	1		2	3	3	2	1	3	2	3	4	4	2	3	3	3	3	3	4	5	1	3	2	3	1	2	4	3	2	4	4	4	3	2	3	4	3	3
79	0	0	0.0457575	20	0	0	0	0	0	0	0	0		2	2	3	2	1	1	1	1	2	2	2	1	1	1	0	2	1	2	2	1	2	-1	-2	0	2	2	4	3	1	1	-1	0	2	2	3	3
79	0	0	0	50	0	0	0	0	0	1	0	1		2	2	-1	-1	1	1	1	-4	-3	-5	2	1	0	-1	-6	-2	-4	-3	2	1	-1	-2	-31	-2	-3	-5	3	1	-1	-2	-5	-6	-10	-8	3	2
79	0	0	0	50	0	1	0	1	0	0	0	0		1	2	1	0	0	0	-4	-31	0	-2	1	2	2	1	0	1	-2	-4	2	0	0	1	-1	-2	-1	-3	0	0	-1	1	-1	1	1	-4	-1	2
80	1	0	0	20	0	1	1	1	1	1	0	0		-1	-2	-1	-3	-1	0	-1	-32	-5	-9	-1	-2	0	-1	-27	-9	-9	-15	-4	-4	-1	0	-17	-14	-8	-13	-1	-2	-3	1	0	-7	-19	-12	-1	-1
80	1	0.0457575	0.09691	3	0	1	1	1	1	1	1	1		-10	-6	-9	-8	-7	-13	-10	-6	-4	-2	-5	-7	-12	-6	-5	-4	-3	-3	-4	-8	-8	-6	-20	-3	-5	-4	-2	-9	-6	-4	-3	-5	-6	-7	-2	-7
81	0	0	0	30	0	1	1	1	1	1	1	1		-5	-4	-2	-1	-2	-2	-4	-4	-3	-2	-2	-1	-2	-3	-1	-4	-2	-1	0	-1	-1	-2	1	-1	-4	-2	-1	-3	-1	-2	-3	-4	-5	-2	-4	-2
81	0	0	0	0	0	1	1	0	0	1	0	1		1	-2	2	3	1	2	2	1	4	4	1	1	1	2	4	3	3	2	1	0	2	3	2	3	4	3	2	1	0	2	1	1	2	2	2	1
81	0	0	0	20	0	0	1	1	1	0	0	0		2	1	2	2	2	1	2	2	2	1	1	2	1	2	1	2	0	1	3	2	1	3	2	0	0	1	2	2	2	4	2	1	1	2	3	3
81	0	0	0.0457575	50	1	0	0	0	0	1	0	1		-2	-2	0	-1	-1	-5	-1	-1	-5	-3	-3	-1	2	1	0	-2	-4	-1	0	-1	2	2	1	-1	-6	-3	0	-1	0	2	1	-1	-3	0	0	-3
81	0	0	0	150	1	1	0	0	0	1	0	1		-3	-2	-1	-5	-1	-1	-4	-32	-9	-10	-4	-2	0	1	-1	-3	-3	-3	-1	-1	1	3	1	-2	-3	-3	-3	1	-1	1	-2	-4	-2	-7	-1	-2
82	0	0	0.09691	10	0	0	0	0	0	0	0	0		0	0	0	1	-1	-1	-1	-2	1	2	-1	-2	-3	-4	-2	0	1	2	-1	-2	-4	-2	0	-1	-2	1	-3	-5	-3	-1	0	-1	-1	0	-1	-3
83	0	0	0	84	0	1	0	1	0	1	1	1		-1	0	1	0	-11	-5	-2	0	0	1	-11	-8	0	-2	0	2	1	-1	-9	-8	-2	0	1	1	2	-1	-7	-5	-1	-1	1	0	-1	-6	-1	-3
83	0	0	0	200	1	0	0	0	0	0	0	0		0	0	-1	-2	0	-2	-3	-2	-1	0	0	0	-1	0	0	-3	-1	0	0	-1	-2	1	1	-1	-1	-2	0	-1	-1	-1	0	-1	-1	0	1	-1
83	0	0	0	40	0	1	1	1	0	0	0	1		0	-2	-8	-27	0	-1	-3	-32	-26	-28	-1	0	0	-3	-30	-24	-23	-27	-3	-2	-1	-1	-21	-25	-19	-21	-1	-2	-3	-1	-3	-32	-23	-27	0	-2
84	0	0.09691	0.09691	2	0	1	1	0	0	1	0	0		-1	-2	-5	-18	0	-1	-4	-2	-2	-3	-1	-1	-1	-4	-4	-7	-9	-27	-4	-4	-2	-5	-6	-3	-6	-24	-2	-3	-3	-4	-8	-4	-3	-27	-2	-1
[truncated: 16 more columns]
